# Supplementary material for: Limited Supply of Protein and Lysine Is Prevalent among the Poorest Households in Malawi and Exacerbated by Low Protein Quality
Source: Nutrients. 2022 Jun 11;14(12):2430. doi: 10.3390/nu14122430 (PMC9230964; doi:10.3390/nu14122430)
Supplement: Supplementary file 1 [file nutrients-14-02430-s001.zip]

Archive with 2 entries (2 files):
- Supplementary data S1 Food composition.xlsx
- Supplementary Data S2.pdf
