# Supplementary material for: Limited Supply of Protein and Lysine Is Prevalent among the Poorest Households in Malawi and Exacerbated by Low Protein Quality
Source: Nutrients. 2022 Jun 11;14(12):2430. doi: 10.3390/nu14122430 (PMC9230964; doi:10.3390/nu14122430)
Supplement: Supplementary file 1 [file nutrients-14-02430-s001.zip › Supplementary data S1 Food composition.xlsx]

## Sheet: Total protein & IAA
IHS4 food Item code	IHS4 food item name	Food group	Energy	Moisture	Protein	Tryptophan	Threonine	Isoleucine	Leucine	Lysine	SulfurAA	AromaticAA	Valine	Histidine
			kcal/100 g EP	g/100 g EP
101	Maize ufa mgaiwa (normal flour)	Cereal	374	12.3	10.4	0.0735354	0.391688	0.372179	1.27561	0.292641	0.405195	0.933449	0.526753	0.316652
102	Maize ufa refined (fine flour)	Cereal	367	12.2	11	0.0777778	0.414286	0.393651	1.34921	0.309524	0.428571	0.987302	0.557143	0.334921
103	Maize ufa madeya (bran flour)	Cereal	381	10	11.7	0.0827273	0.440649	0.418701	1.43506	0.329221	0.455844	1.05013	0.592597	0.356234
104	Maize grain (not as ufa)	Cereal	352.5	12.15	9.2	0.067	0.354	0.337	1.155	0.265	0.367	0.846	0.477	0.287
105	Green maize	Cereal	133	68	3.3	0.0234713	0.124013	0.118057	0.404618	0.0928344	0.128567	0.296369	0.167102	0.100541
106	Rice	Cereal	348	13	6	0.077	0.236	0.285	0.546	0.239	0.29	0.574	0.403	0.155
107	Finger millet (mawere)	Cereal	378	8.7	11.3	0.17	0.354	0.473	1.537	0.144	0.497	1.001	0.584	0.257
108	Sorghum (mapira)	Cereal	358	12.4	10.3	0.129514	0.38121	0.377544	1.32568	0.212598	0.378766	0.813737	0.472847	0.204045
109	Pearl millet (mchewere)	Cereal	364	10.1	8.8	0.138519	0.288444	0.385407	1.25237	0.117333	0.404963	0.81563	0.475852	0.209407
110	Wheat flour	Cereal	346	10.8	11.3	0.13	0.296	0.388	0.737	0.27	0.436	0.664	0.477	0.223
111	Bread	Cereal	256	35.6	8.5	0.096087	0.218783	0.286783	0.544739	0.199565	0.322261	0.490783	0.352565	0.164826
112	Buns, scones	Cereal	224	47	7	0.106966	0.276854	0.355506	0.644944	0.338202	0.309888	0.712584	0.401124	0.198202
113	Biscuits	Cereal	461	3	7.4	0.087	0.211	0.273	0.514	0.226	0.264	0.579	0.313	0.161
114	Spaghetti, macaroni, pasta	Cereal	124	69.4	4.4	0.0624233	0.15589	0.172423	0.333374	0.100552	0.135644	0.307393	0.198405	0.100552
115	Breakfast cereal	Cereal	424	5.6	10.7	0.148091	0.310829	0.409285	0.797414	0.518319	0.538662	0.86251	0.559817	0.223764
116	Infant feeding cereals	Cereal	355	6.7	12.1	0.287057	0.726727	0.866622	1.89131	0.733994	1.06465	2.11296	1.18638	0.51961
201	Cassava tubers	Roots & tubers	160	59.7	1.2	0.0167647	0.0247059	0.0238235	0.0344118	0.0388235	0.0344118	0.0379412	0.0308824	0.0176471
202	Cassava flour	Roots & tubers	348	14	2	0.0279412	0.0411765	0.0397059	0.0573529	0.0647059	0.0573529	0.0632353	0.0514706	0.0294118
203	White sweet potato	Roots & tubers	89	77.3	1.1	0.0217197	0.0581529	0.038535	0.0644586	0.046242	0.0357325	0.0861783	0.0602548	0.0217197
204	Orange sweet potato	Roots & tubers	81	76.6	1.8	0.0355414	0.0951592	0.0630573	0.105478	0.0756688	0.0584713	0.141019	0.0985987	0.0355414
205	Irish potato	Roots & tubers	68	77.8	2.3	0.023561	0.0751707	0.0740488	0.109951	0.120049	0.0628293	0.144732	0.115561	0.0392683
206	Potato crisps	Roots & tubers	553	2	6.8	0.066	0.291	0.329	0.509	0.476	0.19	0.602	0.411	0.171
207	Plantain, cooking banana	Roots & tubers	124	63.1	1.3	0.0119266	0.0238532	0.0238532	0.0477064	0.059633	0.0322018	0.059633	0.0238532	0.0715596
208	Cocoyam (masimbi)	Roots & tubers	137	64.7	2.4	0.0188235	0.0847059	0.0815686	0.150588	0.092549	0.0627451	0.174118	0.0972549	0.0533333
301	Bean, white	Legumes	343	11	23.8	0.279	0.992	1.041	1.882	1.618	0.611	1.939	1.233	0.656
302	Bean, brown	Legumes	343	11	23.8	0.279	0.992	1.041	1.882	1.618	0.611	1.939	1.233	0.656
303	Pigeonpea (nandolo)	Legumes	364	8	21.2	0.212	0.767	0.785	1.549	1.521	0.493	2.396	0.937	0.774
304	Groundnut	Legumes	597	6.5	23.2	0.224806	0.794016	0.815597	1.5035	0.832682	0.582698	2.18152	0.972961	0.586295
305	Groundnut flour	Legumes	583	8	25.6	0.25	0.883	0.907	1.672	0.926	0.648	2.426	1.082	0.652
306	Soyabean flour	Legumes	458	9.1	47.4	0.767701	2.29401	2.5603	4.29834	3.51506	1.56138	4.75559	2.63564	1.42499
307	Ground bean (nzama)	Legumes	376	8.4	20.1	0.247774	0.765233	0.816642	1.54058	1.36023	0.508189	1.82375	0.958226	0.623648
308	Cowpea (khobwe)	Legumes	349	11.1	21.4	0.263799	0.814725	0.869459	1.64022	1.4482	0.541057	1.9417	1.0202	0.663983
309	Macadamia nuts	Legumes	741	2.9	8.3	0.067	0.37	0.314	0.602	0.018	0.029	1.176	0.363	0.195
311	Groundnut (shelled)	Legumes	597	6.5	23.2	0.224806	0.794016	0.815597	1.5035	0.832682	0.582698	2.18152	0.972961	0.586295
312	Groundnut (unshelled)	Legumes	597	6.5	23.2	0.224806	0.794016	0.815597	1.5035	0.832682	0.582698	2.18152	0.972961	0.586295
313	Groundnut fresh(unshelled)	Legumes	597	6.5	23.2	0.224806	0.794016	0.815597	1.5035	0.832682	0.582698	2.18152	0.972961	0.586295
401	Onion	Vegetable	43	89.1	0.9	0.0114545	0.0171818	0.0114545	0.0204545	0.0319091	0.00490909	0.0319091	0.0171818	0.0114545
402	Cabbage	Vegetable	32	92.2	1.4	0.0120312	0.0382813	0.0328125	0.0448437	0.048125	0.0251562	0.0557812	0.0459375	0.0240625
403	Tanaposi/Rape	Vegetable	37	89.7	1.5	0.0128906	0.0410156	0.0351562	0.0480469	0.0515625	0.0269531	0.0597656	0.0492188	0.0257812
404	Nkhwani/Mfutso	Vegetable	46	91.7	1.3	0.0169206	0.064381	0.064381	0.131238	0.0825397	0.0354921	0.134952	0.0746984	0.0206349
405	Chinese cabbage	Vegetable	19	95	0.8	0.008	0.026	0.0453333	0.0466667	0.0473333	0.0133333	0.0386667	0.0353333	0.014
406	Other cultivated green leafy vegetables	Vegetable	104	73.2	7.5	0.148718	0.233333	0.261538	0.460256	0.292308	0.178205	0.402564	0.314103	0.105128
407	Gathered wild green leaves	Vegetable	40	88	5	0.0630081	0.20122	0.24187	0.396341	0.25813	0.132114	0.432927	0.278455	0.105691
408	Tomato	Vegetable	26	94.5	0.9	0.006	0.027	0.018	0.025	0.027	0.015	0.041	0.018	0.014
409	Cucumber	Vegetable	16	96	0.7	0.005	0.019	0.021	0.029	0.029	0.01	0.03	0.022	0.01
410	Pumpkin	Vegetable	60	84	2	0.024	0.058	0.062	0.092	0.108	0.028	0.148	0.07	0.032
411	Okra / Therere	Vegetable	61	84	2.7	0.0237824	0.0909326	0.0965285	0.146891	0.113316	0.0559585	0.212642	0.127306	0.0433679
412	Tinned vegetables (specify)	Vegetable	47	87.5	2.1	0.0210811	0.0843243	0.102162	0.139459	0.124865	0.0445946	0.141892	0.109459	0.0535135
413	Mushroom	Vegetable	18.5	89.8	2.9	0.0367976	0.122659	0.0981269	0.14719	0.110393	0.0613293	0.171722	0.172598	0.0613293
501	Eggs	Animal product	148	75	12.6	0.167	0.556	0.671	1.086	0.912	0.652	1.179	0.858	0.309
502	Dried fish	Fish	331	6	71.8	0.750896	3.39691	3.3254	5.73184	6.47201	2.90704	5.32779	3.46843	1.68058
503	Fresh fish	Fish	95	74.8	10.7	0.111902	0.506225	0.495568	0.854188	0.964492	0.433222	0.793974	0.516882	0.250448
504	Beef	Animal product	95	72.1	20.5	0.17	0.859	0.918	1.646	1.784	0.764	1.476	0.994	0.685
505	Goat	Animal product	165	68	17.5	0.261437	0.838136	0.890252	1.4661	1.30889	0.680932	1.15169	0.942369	0.366524
506	Pork	Animal product	265	60.1	16.8	0.208	0.776	0.787	1.376	1.55	0.66	1.272	0.931	0.659
507	Mutton	Animal product	257	60.6	16.5	0.205	0.751	0.846	1.365	1.549	0.659	1.304	0.947	0.556
508	Chicken	Animal product	129	73.1	21.1	0.234823	0.870091	1.04819	1.53145	1.71182	0.841731	1.49515	1.02324	0.617118
509	Other poultry - guinea fowl, doves, etc.	Animal product	121	72.5	21.2	0.354	1.131	1.233	1.938	1.977	1.11	2.028	1.225	0.857
510	Small animal – rabbit, mice, etc.	Animal product	130	72.7	21.6	0.265	0.897	0.951	1.562	1.756	0.754	1.537	1.019	0.562
511	Termites, other insects (eg Ngumbi,caterpillar)	Animal product	627	2.9	41	0.9676	1.722	1.7671	3.1816	2.5256	0.4838	3.7843	2.0172	1.2587
512	Tinned meat or fish	Fish	220	57.9	24.7	0.276	1.079	1.134	2.001	2.26	0.993	1.792	1.268	0.725
513	Smoked fish	Fish	354	9	51.8	0.541733	2.4507	2.3991	4.13523	4.66922	2.09728	3.84373	2.50229	1.21245
514	Fish Soup/Sauce	Fish	44	91.1	2.8	0.0292829	0.13247	0.129681	0.223526	0.25239	0.113367	0.207769	0.135259	0.0655378
522	Chicken/Pieces	Animal product	129	73.1	21.1	0.234823	0.870091	1.04819	1.53145	1.71182	0.841731	1.49515	1.02324	0.617118
601	Mango	Fruits	66	83.5	0.5	0.00792683	0.0189024	0.0176829	0.0304878	0.0402439	0.00487805	0.0262195	0.0256098	0.0115854
602	Banana	Fruits	109	72	1.3	0.0107339	0.0333945	0.0333945	0.0811009	0.059633	0.0202752	0.0691743	0.056055	0.0918349
603	Citrus – naartje, orange, etc.	Fruits	54	86.5	0.8	0.008	0.0125714	0.0217143	0.0194286	0.04	0.0251429	0.04	0.0342857	0.0148571
604	Pineapple	Fruits	58	85.3	0.4	0.0037037	0.0140741	0.0140741	0.0177778	0.0192593	0.0192593	0.0296296	0.0177778	0.00740741
605	Papaya	Fruits	48	88.1	0.4	0.00680851	0.0093617	0.00680851	0.013617	0.0212766	0.00170213	0.0119149	0.00851064	0.00425532
606	Guava	Fruits	71	83	0.8	0.00690196	0.0301176	0.0291765	0.0536471	0.0225882	0.00501961	0.0116078	0.0272941	0.00690196
607	Avocado	Fruits	152	78	1.6	0.02	0.0584	0.0672	0.1144	0.1056	0.052	0.1168	0.0856	0.0392
608	Wild fruit (masau, malambe, etc.)	Fruits	60	85.2	0.6	0.00517647	0.0225882	0.0218824	0.0402353	0.0169412	0.00376471	0.00870588	0.0204706	0.00517647
609	Apple	Fruits	63	83.9	0.2	0.000740741	0.00444444	0.00444444	0.0103704	0.00962963	0.00148148	0.00592593	0.00888889	0.0037037
701	Fresh milk	Milk products	67	87.9	2.9	0.0368254	0.123365	0.150063	0.27527	0.243048	0.0939048	0.296444	0.189651	0.0874603
702	Powdered milk	Milk products	504	3	25.7	0.371	1.188	1.592	2.578	2.087	0.903	2.542	1.762	0.714
703	Margarine - Blue band	Milk products	724	17.1	0	0	0	0	0	0	0	0	0	0
704	Butter	Milk products	727	15.7	0.5	0.00705882	0.0223529	0.03	0.0488235	0.0394118	0.0170588	0.0482353	0.0335294	0.0135294
705	Chambiko - soured milk	Milk products	64.5	87.8	3.3	0.0419048	0.140381	0.170762	0.313238	0.276571	0.106857	0.337333	0.21581	0.0995238
706	Yoghurt	Milk products	60.7	86.4	4.3	0.0247839	0.175965	0.234207	0.433718	0.385389	0.166052	0.451066	0.355648	0.106571
707	Cheese	Milk products	393	37.4	24.7	0.547	1.044	1.206	1.939	1.025	0.67	2.182	1.404	0.547
708	Infant feeding formula (for bottle)	Milk products	495	2.7	13.7	0.13015	0.58499	0.56581	0.83844	0.65623	0.40826	1.15902	0.62609	0.35483
801	Sugar	Others	400	0	0.2	0	0	0	0	0	0	0	0	0
802	Sugar Cane	Others	40	90	0.3	0	0	0	0	0	0	0	0	0
803	Cooking oil	Fats & Oils	900	0	0	0	0	0	0	0	0	0	0	0
810	Salt	Others	0	0.2	0	0	0	0	0	0	0	0	0	0
811	Spices	Others	410	9.5	12.7	0.0977607	0.311057	0.559902	0.790973	0.622113	0.346606	0.870959	0.66655	0.257733
812	Yeast, baking powder, bicarbonate of soda	Others	120	3.07	11.9	0.158902	0.585584	0.556157	0.859248	0.965183	0.320747	0.847478	0.679748	0.267779
813	Tomato sauce (bottle)	Others	115	67.7	1.2	0.01	0.041	0.027	0.038	0.041	0.022	0.06	0.027	0.022
814	Hot sauce (Nali, etc.)	Others	57.6	85.6	2.6	0.0361497	0.102888	0.0903743	0.145989	0.123743	0.0862032	0.144599	0.116791	0.0570053
815	Jam, jelly	Others	286	29.1	0.4	0.00864865	0.0248649	0.0183784	0.04	0.0324324	0.00756757	0.0497297	0.0227027	0.0151351
816	Sweets, candy, chocolates	Others	336	6.6	3.9	0.0508696	0.162783	0.218739	0.353543	0.286565	0.123783	0.347609	0.24163	0.0975
817	Honey	Others	336	17.2	0.3	0.004	0.004	0.008	0.01	0.008	0.004	0.019	0.009	0.001
820	Maize - boiled or roasted (vendor)	Cereal	133	68	3.3	0.0234713	0.124013	0.118057	0.404618	0.0928344	0.128567	0.296369	0.167102	0.100541
821	Chips (vendor)	Roots & tubers	307	44.8	3.3	0.0288	0.114	0.1152	0.1932	0.1944	0.1056	0.2532	0.1824	0.0672
822	Cassava - boiled (vendor)	Roots & tubers	146	63	1.1	0.0153676	0.0226471	0.0218382	0.0315441	0.0355882	0.0315441	0.0347794	0.0283088	0.0161765
823	Eggs - boiled (vendor)	Animal product	164	72.2	14	0.17027	0.672178	0.763434	1.19634	1.00604	0.761208	1.31431	0.853577	0.331638
824	Chicken (vendor)	Animal product	157	72.5	14.9	0.166465	0.615648	0.743363	1.08393	1.21329	0.594908	1.05883	0.723168	0.437722
825	Meat (vendor)	Animal product	94	73.6	16.9	0.193977	0.764958	0.739929	1.39851	1.52053	0.672663	1.25772	0.781645	0.557424
826	Fish (vendor)	Fish	225	53.8	12.1	0.12262	0.534899	0.564512	0.943939	1.07119	0.477059	0.888413	0.592275	0.270688
827	Mandazi, doughnut (vendor)	Others	211	49	6.8	0.077	0.213	0.266	0.468	0.231	0.244	0.51	0.295	0.144
828	Samosa (vendor)	Others	180	64.4	15.9	0.168869	0.585559	0.594331	1.13383	0.91891	0.524152	1.09436	0.693021	0.41011
829	Meal eaten at restaurant	Others	106	71.9	5.5	0.0584138	0.202552	0.205586	0.392207	0.317862	0.18131	0.378552	0.239724	0.141862
831	Boiled sweet potatoes	Roots & tubers	97	76	1.3	0.028	0.073	0.048	0.081	0.058	0.044	0.108	0.075	0.027
832	Roasted sweet potatoes	Roots & tubers	97	76	1.3	0.028	0.073	0.048	0.081	0.058	0.044	0.108	0.075	0.027
833	Boiled groundnuts	Legumes	597	6.5	23.2	0.23	0.811	0.833	1.535	0.85	0.595	2.19	0.993	0.599
834	Roasted groundnuts	Legumes	597	6.5	23.2	0.23	0.811	0.833	1.535	0.85	0.595	2.19	0.993	0.599
835	Popcorn	Cereal	473	3.1	9.8	0.0686	0.368044	0.351711	1.20104	0.275489	0.383289	0.879822	0.495444	0.299444
836	Zikondamoyo/Nkate	Cereal	215	49	5.7	0.112947	0.27393	0.354421	0.667298	0.293404	0.342737	0.751684	0.406351	0.209018
838	Cassava, roasted, vendor	Roots & tubers	146	63	1.1	0.0153676	0.0226471	0.0218382	0.0315441	0.0355882	0.0315441	0.0347794	0.0283088	0.0161765
901	Tea	Beverages	0.7	99.7	0	0	0	0	0	0	0	0	0	0
902	Coffee	Beverages	2.15	99.3	0.1	0.000245902	0.00116393	0.00140984	0.00391803	0.000786885	0.00184426	0.0035	0.0022623	0.00135246
903	Cocoa, millo	Beverages	408	0.9	3.3	0.072	0.14	0.16	0.257	0.14	0.089	0.294	0.19	0.073
904	Squash (Sobo drink concentrate)	Beverages	28.4	92.7	0	0	0	0	0	0	0	0	0	0
905	Fruit juice	Beverages	89	77.8	0.5	0.00142857	0.00571429	0.00571429	0.00928571	0.00642857	0.00571429	0.00928571	0.00785714	0.00214286
906	Freezes (flavoured ice)	Beverages	28.4	92.7	0	0	0	0	0	0	0	0	0	0
907	Soft drinks (Coca cola, fanta, sprite etc)	Beverages	41.8	89.6	0	0	0	0	0	0	0	0	0	0
908	Chibuku(commercial traditional style beer)	Beverages	28.9	93.4	0.6	0	0	0	0	0	0	0	0	0
909	Bottled water	Beverages	0	100	0	0	0	0	0	0	0	0	0	0
910	Maheu	Beverages	38	91	0.8	0	0	0	0	0	0	0	0	0
911	Bottled / canned beer (Carlsberg, etc.)	Beverages	41.1	92.3	0.3	0	0	0	0	0	0	0	0	0
912	Thobwa	Beverages	38	91	0.8	0	0	0	0	0	0	0	0	0
913	Traditional beer (masese)	Beverages	28.9	93.4	0.6	0	0	0	0	0	0	0	0	0
914	Wine or commercial liquor	Beverages	71.7	88.8	0.2	0	0.00864865	0.00378378	0.00648649	0.00540541	0.000540541	0.00810811	0.00540541	0.00378378
915	Locally brewed liquor (kachasu)	Beverages	344	31	0.1	0	0	0	0	0	0	0	0	0
1000	Bean leaves	Vegetables	42.5	85.8	4.5	0.0892308	0.14	0.156923	0.276154	0.175385	0.106923	0.241538	0.188462	0.0630769
1005	Chisoso	Vegetables	40	88	5	0.0630081	0.20122	0.24187	0.396341	0.25813	0.132114	0.432927	0.278455	0.105691
1007	Soya pieces	Legumes	402	2.7	46.5	0.653	1.952	2.18	3.66	2.991	1.33	4.046	2.243	1.21
1008	Wild pig	Animal Product	265	60.1	16.8	0.208	0.776	0.787	1.376	1.55	0.66	1.272	0.931	0.659
1011	Cassava leaves	Vegetable	104	73.2	7.5	0.148718	0.233333	0.261538	0.460256	0.292308	0.178205	0.402564	0.314103	0.105128
1012	Soya beans	Legumes	432	8.5	32.3	0.523138	1.56322	1.74468	2.92904	2.39528	1.06398	3.24062	1.79602	0.971036
1014	African cake	Cereal	215	49	5.7	0.112947	0.27393	0.354421	0.667298	0.293404	0.342737	0.751684	0.406351	0.209018
1015	Goat offals	Animal Product	161	71.8	15.7	0.233214	0.747655	0.794146	1.30783	1.16759	0.607422	1.02736	0.840636	0.326956
1020	Hwaa	Vegetable	18.5	89.8	2.9	0.0367976	0.122659	0.0981269	0.14719	0.110393	0.0613293	0.171722	0.172598	0.0613293
1021	Mbula	Fruits	108	72.9	0.8	0.0102857	0.0114286	0.016	0.0171429	0.0182857	0.0114286	0.0251429	0.0182857	0.0102857
1022	Granadillas	Fruits	108	72.9	2.2	0.0189804	0.0828235	0.0802353	0.147529	0.0621176	0.0138039	0.0319216	0.0750588	0.0189804
1024	Mexican apple	Fruits	63	83.9	0.2	0.000740741	0.00444444	0.00444444	0.0103704	0.00962963	0.00148148	0.00592593	0.00888889	0.0037037
1025	Watermelon	Fruits	33	91.8	0.9	0.00833333	0.0216667	0.0216667	0.0266667	0.03	0.0166667	0.0416667	0.03	0.00833333
1026	Eggplant	Vegetable	39	90	1	0.009	0.037	0.045	0.064	0.047	0.017	0.07	0.053	0.023
1027	Sausage	Animal Product	388	44.6	13.8	0.132	0.554	0.53	0.974	1.088	0.467	0.883	0.592	0.412
1028	Carrots	Vegetable	40	89.2	0.9	0.00907563	0.144454	0.0582353	0.0771429	0.0763866	0.0778992	0.0786555	0.0521849	0.0302521
1029	Mkontho	Cereal	28.9	93.4	0.6	0	0	0	0	0	0	0	0	0
1031	Masuku	Fruits	52	86.7	0.4	0.00345098	0.0150588	0.0145882	0.0268235	0.0112941	0.0025098	0.00580392	0.0136471	0.00345098
1032	Peaches	Fruits	46	87.8	0.7	0.00769231	0.0123077	0.0130769	0.0207692	0.0230769	0.0169231	0.0253846	0.0169231	0.01
1033	Kholowa	Vegetable	44.9	88	4	0.0793162	0.124444	0.139487	0.24547	0.155897	0.0950427	0.214701	0.167521	0.0560684
1036	Mtambe	Fish	95	74.8	10.7	0.111902	0.506225	0.495568	0.854188	0.964492	0.433222	0.793974	0.516882	0.250448
1038	Condensed milk	Milk Products	330	27.2	7.9	0.112	0.357	0.479	0.775	0.627	0.271	0.764	0.529	0.214
1043	Kazota	Vegetable	40	88	5	0.0630081	0.20122	0.24187	0.396341	0.25813	0.132114	0.432927	0.278455	0.105691
1044	Duck	Animal Product	328	51.8	19	0.232	0.773	0.872	1.465	1.486	0.774	1.392	0.938	0.462
1046	Bwemba	Fruits	286	26.9	4.2	0.0362353	0.158118	0.153176	0.281647	0.118588	0.0263529	0.0609412	0.143294	0.0362353
1049	Olive oil	Fats & Oils	884	0	0	0	0	0	0	0	0	0	0	0
1050	Bonongwe	Vegetable	42	87.8	3.8	0.0478862	0.152927	0.183821	0.30122	0.196179	0.100407	0.329024	0.211626	0.0803252
1054	Luni	Vegetable	45	82	4.8	0.0604878	0.193171	0.232195	0.380488	0.247805	0.126829	0.41561	0.267317	0.101463
1056	Mangoes, cooked	Fruits	66	83.5	0.5	0.00792683	0.0189024	0.0176829	0.0304878	0.0402439	0.00487805	0.0262195	0.0256098	0.0115854
1057	Chammwamba	Vegetable	104	73.2	7.5	0.148718	0.233333	0.261538	0.460256	0.292308	0.178205	0.402564	0.314103	0.105128
1061	Ice cream	Others	207	61	3.5	0.045	0.146	0.195	0.316	0.258	0.11	0.312	0.217	0.088
1062	Sawawa	Legumes	88	78.2	5.5	0.037	0.203	0.195	0.323	0.317	0.114	0.314	0.235	0.107
1066	Chidulo	Others	0	0.2	0	0	0	0	0	0	0	0	0	0
1068	Gwape	Animal Product	151	65.2	30.2	0.266	1.133	1.287	2.28	2.434	0.98	2.07	1.455	0.895
1072	Kalongonda	Legumes	343	11	23.8	0.279	0.992	1.041	1.882	1.618	0.611	1.939	1.233	0.656
1081	Zikukulu	Fruits	71.7	81.8	0.7	0.011	0.022	0.011	0.022	0.027	0.019	0.029	0.022	0.022
1082	Milamba	Fish	117	76.5	16.3	0.183	0.718	0.755	1.331	1.504	0.661	1.192	0.844	0.482
1083	Likuni phala	Cereal	403	6.6	14.2	0.169747	0.466805	0.421103	1.57343	0.95646	0.381931	1.33186	0.750805	0.44069
1088	Thove	Vegetable	40	88	5	0.0630081	0.20122	0.24187	0.396341	0.25813	0.132114	0.432927	0.278455	0.105691
5121	Smoked fish (large variety)	Fish	354	9	51.8	0.541733	2.4507	2.3991	4.13523	4.66922	2.09728	3.84373	2.50229	1.21245
5122	Smoked fish (medium variety)	Fish	194	52.7	29.4	0.30747	1.39094	1.36165	2.34702	2.6501	1.19035	2.18157	1.42022	0.688147
5123	Smoked fish (small variety)	Fish	194	56.3	27.1	0.283416	1.28212	1.25513	2.16341	2.44278	1.09723	2.01091	1.30911	0.634313
5031	Fresh fish (Large variety)	Fish	95	74.8	10.7	0.111902	0.506225	0.495568	0.854188	0.964492	0.433222	0.793974	0.516882	0.250448
5032	Fresh fish (Medium variety)	Fish	114	72.9	14.7	0.153735	0.695468	0.680827	1.17351	1.32505	0.595174	1.09079	0.71011	0.344074
5033	Fresh fish (Small variety)	Fish	138	72.7	15.1	0.157918	0.714392	0.699353	1.20544	1.36111	0.61137	1.12047	0.729432	0.353436
5021	Sun dried fish (Large variety)	Fish	331	6	71.8	0.750896	3.39691	3.3254	5.73184	6.47201	2.90704	5.32779	3.46843	1.68058
5022	Sun dried fish (Medium variety)	Fish	328	30.1	39.8	0.416235	1.88297	1.84333	3.17726	3.58755	1.61142	2.95329	1.92261	0.931574
5023	Sun dried fish (small variety)	Fish	364	13	67.2	0.702789	3.17928	3.11235	5.36462	6.05737	2.7208	4.98645	3.24622	1.57291

## Sheet: Available protein & IAA 
IHS4 food Item code	IHS4 food item name	Food group	Energy	Moisture	Protein	Tryptophan	Threonine	Isoleucine	Leucine	Lysine	SulphurAA	AromaticAA	Valine	Histidine
			kcal/100 g EP	g/100 g EP
101	Maize ufa mgaiwa (normal flour)	Cereal	374	12.3	8.528	0.0573576	0.297683	0.320074	1.17356	0.222407	0.348392	0.813721	0.44774	0.265988
102	Maize ufa refined (fine flour)	Cereal	367	12.2	9.02	0.0606667	0.314857	0.33854	1.24127	0.235238	0.368492	0.860667	0.473571	0.281333
103	Maize ufa madeya (bran flour)	Cereal	381	10	8.424	0.0570818	0.290829	0.3224	1.1624	0.22387	0.348805	0.840104	0.4563	0.284987
104	Maize grain (not as ufa)	Cereal	352.5	12.15	7.544	0.05226	0.26904	0.28982	1.0626	0.2014	0.31554	0.73745	0.40545	0.24108
105	Green maize	Cereal	133	68	2.706	0.0183076	0.0942497	0.101529	0.372248	0.0705541	0.110539	0.258342	0.142037	0.0844548
106	Rice	Cereal	348	13	5.4	0.06853	0.19352	0.21375	0.44226	0.21988	0.26425	0.47817	0.35464	0.15345
107	Finger millet (mawere)	Cereal	378	8.7	7.7292	0.11628	0.237888	0.356642	1.03286	0.10728	0.313471	0.873684	0.381352	0.175788
108	Sorghum (mapira)	Cereal	358	12.4	8.549	0.112677	0.320216	0.328464	1.1666	0.167952	0.311383	0.713229	0.406648	0.165277
109	Pearl millet (mchewere)	Cereal	364	10.1	7.48	0.117741	0.245178	0.343013	1.12713	0.0962133	0.322577	0.726285	0.413991	0.188467
110	Wheat flour	Cereal	346	10.8	10.057	0.1157	0.25456	0.3492	0.67067	0.2349	0.38148	0.5957	0.4293	0.20293
111	Bread	Cereal	256	35.6	7.735	0.0864783	0.199092	0.26384	0.506607	0.1836	0.287596	0.437728	0.320834	0.15164
112	Buns, scones	Cereal	224	47	6.37	0.091991	0.251937	0.327065	0.586899	0.301	0.27451	0.644912	0.361011	0.184328
113	Biscuits	Cereal	461	3	6.734	0.07482	0.19201	0.25116	0.46774	0.20114	0.23364	0.52344	0.2817	0.14973
114	Spaghetti, macaroni, pasta	Cereal	124	69.4	3.916	0.0555567	0.134065	0.155181	0.303371	0.0874804	0.118638	0.276039	0.178564	0.0915025
115	Breakfast cereal	Cereal	424	5.6	7.918	0.11403	0.21758	0.327428	0.65388	0.393923	0.40468	0.714866	0.442256	0.1902
116	Infant feeding cereals	Cereal	355	6.7	8.954	0.221034	0.508709	0.693297	1.55087	0.557835	0.810155	1.74812	0.937241	0.441668
201	Cassava tubers	Roots & tubers	160	59.7	0.5364	0.0140824	0.0170471	0.00690882	0.0258088	0.0248471	0.0267353	0.0241235	0.0228529	0.0134118
202	Cassava flour	Roots & tubers	348	14	0.894	0.0234706	0.0284118	0.0115147	0.0430147	0.0414118	0.0445588	0.0402059	0.0380882	0.0223529
203	White sweet potato	Roots & tubers	89	77.3	0.572	0.0102083	0.029658	0.0211943	0.0328739	0.0245083	0.0202484	0.0451981	0.0283197	0.0102083
204	Orange sweet potato	Roots & tubers	81	76.6	0.936	0.0167045	0.0485312	0.0346815	0.0537936	0.0401045	0.0331338	0.0739605	0.0463414	0.0167045
205	Irish potato	Roots & tubers	68	77.8	1.288	0.0110737	0.0466059	0.0414673	0.0615727	0.0744302	0.0382361	0.0830356	0.0670254	0.0208122
206	Potato crisps	Roots & tubers	553	2	3.196	0.03102	0.13677	0.14476	0.23923	0.22848	0.08276	0.28294	0.19317	0.07182
207	Plantain, cooking banana	Roots & tubers	124	63.1	0.728	0.0056055	0.014789	0.0133578	0.0267156	0.0369725	0.0183908	0.0342294	0.0138349	0.0379266
208	Cocoyam (masimbi)	Roots & tubers	137	64.7	1.344	0.00884706	0.0525176	0.0456784	0.0843294	0.0573804	0.0378353	0.0998745	0.0564078	0.0282667
301	Bean, white	Legumes	343	11	18.088	0.22878	0.75392	0.74952	1.33622	1.3753	0.51621	1.38838	0.80145	0.43296
302	Bean, brown	Legumes	343	11	18.088	0.22878	0.75392	0.74952	1.33622	1.3753	0.51621	1.38838	0.80145	0.43296
303	Pigeonpea (nandolo)	Legumes	364	8	16.112	0.17384	0.58292	0.5652	1.09979	1.29285	0.41391	1.73538	0.60905	0.51084
304	Groundnut	Legumes	597	6.5	19.72	0.204574	0.659033	0.717725	1.30805	0.674473	0.474458	1.99756	0.846476	0.486624
305	Groundnut flour	Legumes	583	8	21.76	0.2275	0.73289	0.79816	1.45464	0.75006	0.52763	2.22143	0.94134	0.54116
306	Soyabean flour	Legumes	458	9.1	38.868	0.614161	1.78933	2.02264	3.35271	2.9175	1.22077	3.83203	2.0558	1.18274
307	Ground bean (nzama)	Legumes	376	8.4	15.276	0.203174	0.581577	0.587982	1.09381	1.15619	0.428825	1.30409	0.622847	0.411608
308	Cowpea (khobwe)	Legumes	349	11.1	19.581	0.216315	0.659928	0.730346	1.41059	1.18753	0.45115	1.66295	0.846767	0.564386
309	Macadamia nuts	Legumes	741	2.9	7.055	0.06097	0.3071	0.27632	0.52374	0.01458	0.02423	1.07681	0.31581	0.16185
311	Groundnut (shelled)	Legumes	597	6.5	19.72	0.204574	0.659033	0.717725	1.30805	0.674473	0.474458	1.99756	0.846476	0.486624
312	Groundnut (unshelled)	Legumes	597	6.5	19.72	0.204574	0.659033	0.717725	1.30805	0.674473	0.474458	1.99756	0.846476	0.486624
313	Groundnut fresh(unshelled)	Legumes	597	6.5	19.72	0.204574	0.659033	0.717725	1.30805	0.674473	0.474458	1.99756	0.846476	0.486624
401	Onion	Vegetable	43	89.1	0.66978	0.00858747	0.0126218	0.00846147	0.0157111	0.0240674	0.00368746	0.0246504	0.0129147	0.00873638
402	Cabbage	Vegetable	32	92.2	1.04188	0.00901983	0.0281214	0.0242386	0.0344445	0.0362983	0.0190874	0.043077	0.0345289	0.0183525
403	Tanaposi/Rape	Vegetable	37	89.7	1.1163	0.0096641	0.0301301	0.0259699	0.0369048	0.038891	0.0204507	0.0461539	0.0369953	0.0196634
404	Nkhwani/Mfutso	Vegetable	46	91.7	0.96746	0.0126854	0.0472942	0.0475582	0.100804	0.0622556	0.0270817	0.103935	0.0561471	0.0157383
405	Chinese cabbage	Vegetable	19	95	0.59536	0.0059976	0.0190996	0.0334877	0.0358447	0.0357012	0.0100243	0.0298417	0.0265583	0.0106778
406	Other cultivated green leafy vegetables	Vegetable	104	73.2	5.5815	0.111494	0.171407	0.193198	0.353523	0.220473	0.134773	0.310648	0.236095	0.0801813
407	Gathered wild green leaves	Vegetable	40	88	3.721	0.0472372	0.147816	0.178669	0.30443	0.194695	0.100413	0.334301	0.209301	0.0806106
408	Tomato	Vegetable	26	94.5	0.66978	0.0044982	0.0198342	0.0132966	0.0192025	0.0203647	0.0113076	0.0316877	0.0135297	0.0106778
409	Cucumber	Vegetable	16	96	0.52094	0.0037485	0.0139574	0.0155127	0.0222749	0.0218733	0.0076191	0.023171	0.0165363	0.007627
410	Pumpkin	Vegetable	60	84	1.4884	0.0179928	0.0426068	0.0457994	0.0706652	0.081459	0.0215433	0.113716	0.0526155	0.0244064
411	Okra / Therere	Vegetable	61	84	2.00934	0.0178297	0.0667991	0.0713056	0.112827	0.0854686	0.042466	0.163363	0.0956893	0.0330767
412	Tinned vegetables (specify)	Vegetable	47	87.5	1.56282	0.0158045	0.0619446	0.0754672	0.107119	0.0941793	0.0339116	0.109547	0.0822752	0.0408148
413	Mushroom	Vegetable	18.5	89.8	2.15818	0.0275871	0.090105	0.0724863	0.113057	0.0832637	0.0467274	0.13242	0.129733	0.0467759
501	Eggs	Animal product	148	75	11.2644	0.149298	0.534872	0.573034	0.951336	0.810768	0.569588	1.09619	0.743028	0.276246
502	Dried fish	Fish	331	6	65.338	0.683316	3.22707	3.09262	5.21598	6.01897	2.64541	4.61658	3.12158	1.42849
503	Fresh fish	Fish	95	74.8	9.737	0.101831	0.480914	0.460878	0.777311	0.896978	0.394232	0.687987	0.465194	0.212881
504	Beef	Animal product	95	72.1	20.09	0.16728	0.823781	0.912492	1.63448	1.76616	0.756008	1.45818	0.981078	0.667875
505	Goat	Animal product	165	68	17.15	0.257254	0.803772	0.884911	1.45583	1.2958	0.67381	1.1378	0.930118	0.357361
506	Pork	Animal product	265	60.1	16.464	0.204672	0.744184	0.782278	1.36637	1.5345	0.652992	1.25663	0.918897	0.642525
507	Mutton	Animal product	257	60.6	16.17	0.20172	0.720209	0.840924	1.35545	1.53351	0.652056	1.28823	0.934689	0.5421
508	Chicken	Animal product	129	73.1	19.412	0.216037	0.815276	0.930796	1.36452	1.63479	0.778308	1.39517	0.91682	0.567749
509	Other poultry - guinea fowl, doves, etc.	Animal product	121	72.5	19.504	0.32568	1.05975	1.0949	1.72676	1.88803	1.02621	1.88928	1.0976	0.78844
510	Small animal – rabbit, mice, etc.	Animal product	130	72.7	21.168	0.26076	0.860223	0.945294	1.55107	1.73844	0.745952	1.51845	1.00575	0.54795
511	Termites, other insects (eg Ngumbi,caterpillar)	Animal product	627	2.9	34.85	0.803108	1.5498	1.59039	2.86344	2.27304	0.43542	3.40587	1.81548	1.13283
512	Tinned meat or fish	Fish	220	57.9	22.477	0.25116	1.02505	1.05462	1.82091	2.1018	0.90363	1.55384	1.1412	0.61625
513	Smoked fish	Fish	354	9	47.138	0.492977	2.32816	2.23117	3.76306	4.34238	1.90853	3.33063	2.25206	1.03058
514	Fish Soup/Sauce	Fish	44	91.1	2.548	0.0266474	0.125847	0.120604	0.203409	0.234723	0.103164	0.180034	0.121733	0.0557072
522	Chicken/Pieces	Animal product	129	73.1	19.412	0.216037	0.815276	0.930796	1.36452	1.63479	0.778308	1.39517	0.91682	0.567749
601	Mango	Fruits	66	83.5	0.3721	0.00594274	0.0138857	0.0130624	0.0234177	0.030354	0.00379537	0.0202482	0.0192496	0.00883616
602	Banana	Fruits	109	72	0.96746	0.00804724	0.0245316	0.0246685	0.0622936	0.0449782	0.015342	0.0537205	0.0421338	0.0700424
603	Citrus – naartje, orange, etc.	Fruits	54	86.5	0.59536	0.0059976	0.00923497	0.0160403	0.0149231	0.03017	0.0192396	0.0309137	0.0257709	0.0113315
604	Pineapple	Fruits	58	85.3	0.29768	0.00277667	0.0103388	0.0103965	0.0136551	0.0145263	0.0145662	0.0228207	0.0133627	0.00564963
605	Papaya	Fruits	48	88.1	0.29768	0.00510434	0.00687711	0.00502945	0.0104592	0.0160479	0.00132434	0.00920494	0.00639702	0.00324553
606	Guava	Fruits	71	83	0.59536	0.0051744	0.0221244	0.0215527	0.0412063	0.0170372	0.00390551	0.00885613	0.0205156	0.00526413
607	Avocado	Fruits	152	78	1.19072	0.014994	0.0429006	0.0496406	0.0878706	0.0796488	0.039587	0.090285	0.0643412	0.0298978
608	Wild fruit (masau, malambe, etc.)	Fruits	60	85.2	0.44652	0.0038808	0.0165933	0.0161645	0.0309047	0.0127779	0.00292913	0.00664209	0.0153867	0.00394809
609	Apple	Fruits	63	83.9	0.14884	0.000555333	0.00326489	0.00328311	0.00796548	0.00726315	0.00112278	0.00460563	0.00668133	0.00282481
701	Fresh milk	Milk products	67	87.9	2.552	0.0327746	0.111029	0.130555	0.261506	0.233326	0.0882244	0.284623	0.166893	0.0822127
702	Powdered milk	Milk products	504	3	22.616	0.33019	1.0692	1.38504	2.4491	2.00352	0.84015	2.44032	1.55056	0.67116
703	Margarine - Blue band	Milk products	724	17.1	0	0	0	0	0	0	0	0	0	0
704	Butter	Milk products	727	15.7	0.5	0.00705882	0.0223529	0.03	0.0488235	0.0394118	0.0170588	0.0482353	0.0335294	0.0135294
705	Chambiko - soured milk	Milk products	64.5	87.8	2.904	0.0372952	0.126343	0.148563	0.297576	0.265509	0.100393	0.323882	0.189912	0.0935524
706	Yoghurt	Milk products	60.7	86.4	3.784	0.0220576	0.158369	0.203761	0.412032	0.369973	0.155048	0.433197	0.312971	0.100176
707	Cheese	Milk products	393	37.4	21.736	0.46495	0.91872	1.06128	1.70632	0.9225	0.61271	1.9205	1.23552	0.48683
708	Infant feeding formula (for bottle)	Milk products	495	2.7	12.741	0.121039	0.532341	0.560152	0.830056	0.623418	0.404273	1.14647	0.613568	0.322895
801	Sugar	Others	400	0	0.2	0	0	0	0	0	0	0	0	0
802	Sugar Cane	Others	40	90	0.3	0	0	0	0	0	0	0	0	0
803	Cooking oil	Fats & Oils	900	0	0	0	0	0	0	0	0	0	0	0
810	Salt	Others	0	0.2	0	0	0	0	0	0	0	0	0	0
811	Spices	Others	410	9.5	9.45134	0.0732912	0.228502	0.4136	0.607546	0.469229	0.262505	0.671977	0.501012	0.196573
812	Yeast, baking powder, bicarbonate of soda	Others	120	3.07	10.115	0.141423	0.486034	0.467172	0.730361	0.849361	0.243885	0.738806	0.577786	0.224935
813	Tomato sauce (bottle)	Others	115	67.7	0.89304	0.007497	0.0301186	0.0199449	0.0291878	0.0309243	0.0165522	0.046382	0.0202946	0.0167794
814	Hot sauce (Nali, etc.)	Others	57.6	85.6	1.93492	0.0271015	0.0755813	0.0667595	0.112134	0.0933334	0.0649385	0.111576	0.0877863	0.043478
815	Jam, jelly	Others	286	29.1	0.29768	0.00648389	0.0182657	0.0135761	0.030724	0.0244622	0.00562622	0.0382337	0.0170645	0.0115436
816	Sweets, candy, chocolates	Others	336	6.6	3.9	0.0508696	0.162783	0.218739	0.353543	0.286565	0.123783	0.347609	0.24163	0.0975
817	Honey	Others	336	17.2	0.3	0.004	0.004	0.008	0.01	0.008	0.004	0.019	0.009	0.001
820	Maize - boiled or roasted (vendor)	Cereal	133	68	2.706	0.0183076	0.0942497	0.101529	0.372248	0.0705541	0.110539	0.258342	0.142037	0.0844548
821	Chips (vendor)	Roots & tubers	307	44.8	1.716	0.013536	0.05928	0.058752	0.100464	0.099144	0.052272	0.12828	0.094848	0.031584
822	Cassava - boiled (vendor)	Roots & tubers	146	63	0.4917	0.0129088	0.0156265	0.00633309	0.0236581	0.0227765	0.0245074	0.0221132	0.0209485	0.0122941
823	Eggs - boiled (vendor)	Animal product	164	72.2	12.516	0.152222	0.646635	0.651973	1.048	0.894371	0.665252	1.22108	0.739198	0.296484
824	Chicken (vendor)	Animal product	157	72.5	13.708	0.153148	0.576863	0.660106	0.965785	1.15869	0.550089	0.98802	0.647959	0.402704
825	Meat (vendor)	Animal product	94	73.6	16.562	0.190874	0.733595	0.735489	1.38872	1.50533	0.665842	1.24257	0.771483	0.543488
826	Fish (vendor)	Fish	225	53.8	11.011	0.111584	0.508154	0.524997	0.858984	0.996202	0.434124	0.769588	0.533048	0.230085
827	Mandazi, doughnut (vendor)	Others	211	49	6.188	0.06622	0.19383	0.24472	0.42588	0.20559	0.2157	0.4608	0.2655	0.13392
828	Samosa (vendor)	Others	180	64.4	15.582	0.166167	0.561551	0.590765	1.1259	0.909721	0.518099	1.08101	0.684011	0.399858
829	Meal eaten at restaurant	Others	106	71.9	5.39	0.0574792	0.194247	0.204353	0.389461	0.314683	0.179217	0.373934	0.236608	0.138316
831	Boiled sweet potatoes	Roots & tubers	97	76	0.676	0.01316	0.03723	0.0264	0.04131	0.03074	0.02493	0.05664	0.03525	0.01269
832	Roasted sweet potatoes	Roots & tubers	97	76	0.676	0.01316	0.03723	0.0264	0.04131	0.03074	0.02493	0.05664	0.03525	0.01269
833	Boiled groundnuts	Legumes	597	6.5	19.72	0.2093	0.67313	0.73304	1.33545	0.6885	0.48447	2.00517	0.86391	0.49717
834	Roasted groundnuts	Legumes	597	6.5	19.72	0.2093	0.67313	0.73304	1.33545	0.6885	0.48447	2.00517	0.86391	0.49717
835	Popcorn	Cereal	473	3.1	8.036	0.053508	0.279714	0.302472	1.10496	0.209372	0.329552	0.766948	0.421128	0.251533
836	Zikondamoyo/Nkate	Cereal	215	49	5.187	0.0971347	0.249276	0.326067	0.607241	0.261129	0.303322	0.679554	0.365716	0.194386
838	Cassava, roasted, vendor	Roots & tubers	146	63	0.4917	0.0129088	0.0156265	0.00633309	0.0236581	0.0227765	0.0245074	0.0221132	0.0209485	0.0122941
901	Tea	Beverages	0.7	99.7	0	0	0	0	0	0	0	0	0	0
902	Coffee	Beverages	2.15	99.3	0.1	0.000245902	0.00116393	0.00140984	0.00391803	0.000786885	0.00184426	0.0035	0.0022623	0.00135246
903	Cocoa, millo	Beverages	408	0.9	3.3	0.072	0.14	0.16	0.257	0.14	0.089	0.294	0.19	0.073
904	Squash (Sobo drink concentrate)	Beverages	28.4	92.7	0	0	0	0	0	0	0	0	0	0
905	Fruit juice	Beverages	89	77.8	0.5	0.00142857	0.00571429	0.00571429	0.00928571	0.00642857	0.00571429	0.00928571	0.00785714	0.00214286
906	Freezes (flavoured ice)	Beverages	28.4	92.7	0	0	0	0	0	0	0	0	0	0
907	Soft drinks (Coca cola, fanta, sprite etc)	Beverages	41.8	89.6	0	0	0	0	0	0	0	0	0	0
908	Chibuku(commercial traditional style beer)	Beverages	28.9	93.4	0.6	0	0	0	0	0	0	0	0	0
909	Bottled water	Beverages	0	100	0	0	0	0	0	0	0	0	0	0
910	Maheu	Beverages	38	91	0.8	0	0	0	0	0	0	0	0	0
911	Bottled / canned beer (Carlsberg, etc.)	Beverages	41.1	92.3	0.3	0	0	0	0	0	0	0	0	0
912	Thobwa	Beverages	38	91	0.8	0	0	0	0	0	0	0	0	0
913	Traditional beer (masese)	Beverages	28.9	93.4	0.6	0	0	0	0	0	0	0	0	0
914	Wine or commercial liquor	Beverages	71.7	88.8	0.2	0	0.00864865	0.00378378	0.00648649	0.00540541	0.000540541	0.00810811	0.00540541	0.00378378
915	Locally brewed liquor (kachasu)	Beverages	344	31	0.1	0	0	0	0	0	0	0	0	0
1000	Bean leaves	Vegetables	42.5	85.8	4.5	0.0892308	0.14	0.156923	0.276154	0.175385	0.106923	0.241538	0.188462	0.0630769
1005	Chisoso	Vegetables	40	88	3.721	0.0472372	0.147816	0.178669	0.30443	0.194695	0.100413	0.334301	0.209301	0.0806106
1007	Soya pieces	Legumes	402	2.7	41.757	0.59423	1.73728	1.9838	3.3306	2.75172	1.20188	3.73932	2.0187	1.1132
1008	Wild pig	Animal Product	265	60.1	16.464	0.204672	0.744184	0.782278	1.36637	1.5345	0.652992	1.25663	0.918897	0.642525
1011	Cassava leaves	Vegetable	104	73.2	7.5	0.148718	0.233333	0.261538	0.460256	0.292308	0.178205	0.402564	0.314103	0.105128
1012	Soya beans	Legumes	432	8.5	26.486	0.41851	1.21931	1.3783	2.28465	1.98808	0.831878	2.61128	1.40089	0.80596
1014	African cake	Cereal	215	49	5.187	0.0971347	0.249276	0.326067	0.607241	0.261129	0.303322	0.679554	0.365716	0.194386
1015	Goat offals	Animal Product	161	71.8	15.386	0.229482	0.717001	0.789381	1.29867	1.15592	0.601069	1.01497	0.829708	0.318782
1020	Hwaa	Vegetable	18.5	89.8	2.15818	0.0275871	0.090105	0.0724863	0.113057	0.0832637	0.0467274	0.13242	0.129733	0.0467759
1021	Mbula	Fruits	108	72.9	0.59536	0.0077112	0.00839543	0.0118192	0.0131674	0.013792	0.00879977	0.019421	0.0137445	0.00784491
1022	Granadillas	Fruits	108	72.9	1.63724	0.0142296	0.0608422	0.0592698	0.113317	0.0468522	0.0107401	0.0243543	0.056418	0.0144763
1024	Mexican apple	Fruits	63	83.9	0.14884	0.000555333	0.00326489	0.00328311	0.00796548	0.00726315	0.00112278	0.00460563	0.00668133	0.00282481
1025	Watermelon	Fruits	33	91.8	0.66978	0.0062475	0.0159163	0.0160052	0.0204827	0.0226275	0.0126313	0.0321542	0.0225495	0.00635583
1026	Eggplant	Vegetable	39	90	0.7442	0.0067473	0.0271802	0.0332415	0.0491584	0.0354498	0.0129847	0.054039	0.0398375	0.0175421
1027	Sausage	Animal Product	388	44.6	13.524	0.129888	0.531286	0.52682	0.967182	1.07712	0.462152	0.872331	0.584304	0.4017
1028	Carrots	Vegetable	40	89.2	0.66978	0.006804	0.106116	0.0430184	0.0592534	0.0576146	0.0580765	0.0606772	0.0392248	0.0230733
1029	Mkontho	Beverage	28.9	93.4	0.6	0	0	0	0	0	0	0	0	0
1031	Masuku	Fruits	52	86.7	0.29768	0.0025872	0.0110622	0.0107763	0.0206032	0.00851859	0.00195275	0.00442806	0.0102578	0.00263206
1032	Peaches	Fruits	46	87.8	0.52094	0.00576692	0.00904123	0.00965992	0.0159528	0.0174058	0.0127945	0.019577	0.0127202	0.007627
1033	Kholowa	Vegetable	44.9	88	2.9768	0.0594634	0.0914169	0.103039	0.188546	0.117586	0.0718788	0.165679	0.125917	0.0427634
1036	Mtambe	Fish	95	74.8	9.737	0.101831	0.480914	0.460878	0.777311	0.896978	0.394232	0.687987	0.465194	0.212881
1038	Condensed milk	Milk Products	330	27.2	6.952	0.09968	0.3213	0.41673	0.73625	0.60192	0.25213	0.73344	0.46552	0.20116
1043	Kazota	Vegetable	40	88	3.721	0.0472372	0.147816	0.178669	0.30443	0.194695	0.100413	0.334301	0.209301	0.0806106
1044	Duck	Animal Product	328	51.8	17.48	0.21344	0.724301	0.774336	1.30532	1.41913	0.715405	1.29869	0.840448	0.42504
1046	Bwemba	Fruits	286	26.9	3.12564	0.0271656	0.116153	0.113151	0.216333	0.0894452	0.0205039	0.0464947	0.107707	0.0276367
1049	Olive oil	Fats & Oils	884	0	0	0	0	0	0	0	0	0	0	0
1050	Bonongwe	Vegetable	42	87.8	2.82796	0.0359003	0.11234	0.135789	0.231367	0.147968	0.0763137	0.254069	0.159069	0.061264
1054	Luni	Vegetable	45	82	3.57216	0.0453477	0.141903	0.171523	0.292253	0.186907	0.0963963	0.320929	0.200929	0.0773861
1056	Mangoes, cooked	Fruits	66	83.5	0.3721	0.00594274	0.0138857	0.0130624	0.0234177	0.030354	0.00379537	0.0202482	0.0192496	0.00883616
1057	Chammwamba	Vegetable	104	73.2	5.5815	0.111494	0.171407	0.193198	0.353523	0.220473	0.134773	0.310648	0.236095	0.0801813
1061	Ice cream	Milk products	207	61	3.08	0.04005	0.1314	0.16965	0.3002	0.24768	0.10241	0.29954	0.19096	0.08272
1062	Sawawa/Peas	Legumes	88	78.2	4.29	0.02553	0.15022	0.15015	0.24871	0.25677	0.08536	0.24092	0.1739	0.08667
1066	Chidulo	Others	0	0.2	0	0	0	0	0	0	0	0	0	0
1068	Gwape	Animal Product	151	65.2	29.596	0.261744	1.08655	1.27928	2.26404	2.40966	0.96992	2.04496	1.43609	0.872625
1072	Kalongonda	Legumes	343	11	18.088	0.22878	0.75392	0.74952	1.33622	1.3753	0.51621	1.38838	0.80145	0.43296
1081	Zikukulu	Fruits	71.7	81.8	0.52094	0.0082467	0.0161612	0.0081257	0.0168982	0.0203647	0.0143795	0.0224113	0.0165363	0.0167794
1082	Milamba	Fish	117	76.5	14.833	0.16653	0.6821	0.70215	1.21121	1.39872	0.60151	1.0336	0.7596	0.4097
1083	Likuni phala	Cereal	403	6.6	11.644	0.135798	0.364108	0.332672	1.22727	0.793862	0.306557	1.07398	0.585628	0.365772
1088	Thove	Vegetable	40	88	3.721	0.0472372	0.147816	0.178669	0.30443	0.194695	0.100413	0.334301	0.209301	0.0806106
5121	Smoked fish (large variety)	Fish	354	9	47.138	0.492977	2.32816	2.23117	3.76306	4.34238	1.90853	3.33063	2.25206	1.03058
5122	Smoked fish (medium variety)	Fish	194	52.7	26.754	0.279798	1.32139	1.26634	2.13579	2.46459	1.08322	1.89036	1.2782	0.584925
5123	Smoked fish (small variety)	Fish	194	56.3	24.661	0.257909	1.21802	1.16727	1.9687	2.27178	0.998476	1.74247	1.1782	0.539166
5031	Fresh fish (Large variety)	Fish	95	74.8	9.737	0.101831	0.480914	0.460878	0.777311	0.896978	0.394232	0.687987	0.465194	0.212881
5032	Fresh fish (Medium variety)	Fish	114	72.9	13.377	0.139899	0.660695	0.633169	1.06789	1.2323	0.541609	0.945178	0.639099	0.292463
5033	Fresh fish (Small variety)	Fish	138	72.7	13.741	0.143706	0.678673	0.650398	1.09695	1.26583	0.556346	0.970897	0.656489	0.300421
5021	Sun dried fish (Large variety)	Fish	331	6	65.338	0.683316	3.22707	3.09262	5.21598	6.01897	2.64541	4.61658	3.12158	1.42849
5022	Sun dried fish (Medium variety)	Fish	328	30.1	36.218	0.378774	1.78882	1.71429	2.89131	3.33642	1.4664	2.55905	1.73035	0.791838
5023	Sun dried fish (small variety)	Fish	364	13	61.152	0.639538	3.02032	2.89449	4.88181	5.63335	2.47593	4.32081	2.92159	1.33697
